# Supplementary material for: A pilot study of AI-assisted reading of prostate MRI in Organized Prostate Cancer Testing
Source: Acta Oncol. 2024 Oct 29;63:40475. doi: 10.2340/1651-226X.2024.40475 (PMC11541807; doi:10.2340/1651-226X.2024.40475)
Supplement: A pilot study of AI-assisted reading of prostate MRI in Organized Prostate Cancer Testing [file AO-63-40475-s1.xlsx]

## Sheet: Blad1
Supplementary material has been published as submitted. It has not been copyedited, or typeset by Acta Oncologica
Department	Model	Field strength (T)	Sequence	B-values (s/mm2)	TR (ms)	TE (ms)	Acquisition matrix	FOV	Slice thickness (mm)	Interslice gap (mm)	DWI acquisition time (min,sek)	NEX	Comment
1	MAGNETOM Avanto Fit	1.5	2D EPI	100, 450,800	3400	64	86*74	154*180	4	0	02:52:00	5
1	MAGNETOM Avanto Fit	1.5	2D EPI	1500	5800	65	128*122	250*250	4	0	04:23:00	10	acquired b 1500
1	MAGNETOM Vida Fit	3	ZoomIT	50, 500, 800	4300	68	114*58	101*199	3	0	04:54:00	10	calculated b1400
2	MAGNETOM Aera	1.5	2D EPI	100, 450, 800	3800	64	86*74	154*180	4	0	03:12:00	8
2	MAGNETOM Aera	1.5	2D EPI	1500	5800	65	128*122	250*250	4	0	04:23:00	10	acquired b 1500
3	MAGNETOM Avanto Fit	1.5	2D EPI	50, 1000	3300	62	128*128	240*240	3	0	03:18:00	16	calculated b1500
4	MAGNETOM Vida Fit	3	Resolve	50, 250, 800	4970	53	128*128	200*200	3	0	08:33:00	3	calculated b1500
5	MAGNETOM Prisma	3	Resolve	50, 800	4070	52	116*116	200*200	3.5	0	07:01:00	4	calculated b1500
6	MAGNETOM Aera	1.5	2D EPI	100, 450, 800	3500	64	86*74	154*180	4	0	02:57:00	8
6	MAGNETOM Aera	1.5	2D EPI	1500	5800	65	128*122	250*250	4	0	04:23:00	10	acquired b 1500
7	MAGNETOM Avanto Fit	1.5	2D EPI	50, 300, 100	5500	62	128*128	272*272	3	0	10:11:00	16	calculated b1500
8	MAGNETOM Avanto Fit	1.5	Resolve	50, 800	4620	58	116*116	200*200	4	0	06:25:00	3
8	MAGNETOM Avanto Fit	1.5	2D EPI	1500	3300	67	128*128	240*240	3	0	03:08:00	18
5	MAGNETOM Vida Fit	3	Resolve	50, 800	5290	58	118*118	200*200	3	0	07:21:00	3	calculated b1500
